# Supplementary material for: FBXO11 Mediates Ubiquitination of ZEB1 and Modulates Epithelial-to-Mesenchymal Transition in Lung Cancer Cells
Source: Cancers (Basel). 2024 Sep 26;16(19):3269. doi: 10.3390/cancers16193269 (PMC11476264; doi:10.3390/cancers16193269)
Supplement: Supplementary file 1 [file cancers-16-03269-s001.zip]

Archive with 2 entries (2 files):
- manuscript-Supplementary Materials.pdf
- original blot data.pdf
